# Supplementary material for: Combinatorial Detection of Conserved Alteration Patterns for Identifying Cancer Subnetworks
Source: Gigascience. 2019 Apr 11;8(4):giz024. doi: 10.1093/gigascience/giz024 (PMC6458499; doi:10.1093/gigascience/giz024)
Supplement: Supplemental Files [file giz024_supplemental_files.zip]

Archive with 3 entries (3 files):
- cd_CAP_sup.pdf
- reference.bib
- sup.tex
