# Supplementary material for: Combinatorial Detection of Conserved Alteration Patterns for Identifying Cancer Subnetworks
Source: Gigascience. 2019 Apr 11;8(4):giz024. doi: 10.1093/gigascience/giz024 (PMC6458499; doi:10.1093/gigascience/giz024)
Supplement: Supplemental Files [file giz024_supplemental_files.zip › reference.bib]

@article{Shrestha2017,
    author = {Shrestha, Raunak and Hodzic, Ermin and Sauerwald, Thomas and Dao, Phuong and Wang, Kendric and Yeung, Jake and Anderson, Shawn and Vandin, Fabio and Haffari, Gholamreza and Collins, Colin C and Sahinalp, S. Cenk},
    doi = {10.1101/gr.221218.117},
    issn = {1549-5469},
    journal = {Genome research},
    month = {sep},
    number = {9},
    pages = {1573--1588},
    pmid = {28768687},
    title = {{HIT'nDRIVE: patient-specific multidriver gene prioritization for precision oncology.}},
    volume = {27},
    year = {2017}
}

@article{Bailey2018,
    author = {Bailey, Matthew H and Tokheim, Collin and Porta-Pardo, Eduard and Sengupta, Sohini and Bertrand, Denis and Weerasinghe, Amila and Colaprico, Antonio and Wendl, Michael C. and Kim, Jaegil and Reardon, Brendan and Ng, Patrick Kwok-Shing and Jeong, Kang Jin and Cao, Song and Wang, Zixing and Gao, Jianjiong and Gao, Qingsong and Wang, Fang and Liu, Eric Minwei and Mularoni, Loris and Rubio-Perez, Carlota and Nagarajan, Niranjan and Cort{\'{e}}s-Ciriano, Isidro and Zhou, Daniel Cui and Liang, Wen-Wei and Hess, Julian M and Yellapantula, Venkata D. and Tamborero, David and Gonzalez-Perez, Abel and Suphavilai, Chayaporn and Ko, Jia Yu and Khurana, Ekta and Park, Peter J and {Van Allen}, Eliezer M. and Liang, Han and {MC3 Working Group} and {Cancer Genome Atlas Research Network} and Lawrence, Michael S. and Godzik, Adam and Lopez-Bigas, Nuria and Stuart, Josh and Wheeler, David and Getz, Gad and Chen, Ken and Lazar, Alexander J. and Mills, Gordon B. and Karchin, Rachel and Ding, Li},
    doi = {10.1016/j.cell.2018.02.060},
    issn = {1097-4172},
    journal = {Cell},
    month = {apr},
    number = {2},
    pages = {371--385.e18},
    pmid = {29625053},
    title = {{Comprehensive Characterization of Cancer Driver Genes and Mutations.}},
    volume = {173},
    year = {2018}
}

@article{Thomas2007,
    author = {Thomas, Roman K and Baker, Alissa C and Debiasi, Ralph M and Winckler, Wendy and Laframboise, Thomas and Lin, William M and Wang, Meng and Feng, Whei and Zander, Thomas and MacConaill, Laura and Macconnaill, Laura E and Lee, Jeffrey C and Nicoletti, Rick and Hatton, Charlie and Goyette, Mary and Girard, Luc and Majmudar, Kuntal and Ziaugra, Liuda and Wong, Kwok-Kin and Gabriel, Stacey and Beroukhim, Rameen and Peyton, Michael and Barretina, Jordi and Dutt, Amit and Emery, Caroline and Greulich, Heidi and Shah, Kinjal and Sasaki, Hidefumi and Gazdar, Adi and Minna, John and Armstrong, Scott A and Mellinghoff, Ingo K and Hodi, F Stephen and Dranoff, Glenn and Mischel, Paul S and Cloughesy, Tim F and Nelson, Stan F and Liau, Linda M and Mertz, Kirsten and Rubin, Mark A and Moch, Holger and Loda, Massimo and Catalona, William and Fletcher, Jonathan and Signoretti, Sabina and Kaye, Frederic and Anderson, Kenneth C and Demetri, George D and Dummer, Reinhard and Wagner, Stephan and Herlyn, Meenhard and Sellers, William R and Meyerson, Matthew and Garraway, Levi A},
    doi = {10.1038/ng1975},
    isbn = {0091-6765},
    issn = {1061-4036},
    journal = {Nature genetics},
    month = {mar},
    number = {3},
    pages = {347--51},
    pmid = {17293865},
    title = {{High-throughput oncogene mutation profiling in human cancer.}},
    volume = {39},
    year = {2007}
}

@article{King2009,
    author = {King, Jennifer C and Xu, Jin and Wongvipat, John and Hieronymus, Haley and Carver, Brett S and Leung, David H and Taylor, Barry S and Sander, Chris and Cardiff, Robert D and Couto, Suzana S and Gerald, William L and Sawyers, Charles L},
    doi = {10.1038/ng.371},
    isbn = {1546-1718 (Electronic) 1061-4036 (Linking)},
    issn = {1061-4036},
    journal = {Nature Genetics},
    number = {5},
    pages = {524--526},
    pmid = {19396167},
    title = {{Cooperativity of TMPRSS2-ERG with PI3-kinase pathway activation in prostate oncogenesis}},
    volume = {41},
    year = {2009}
}

@article{Carver2009,
    author = {Carver, Brett S and Tran, Jennifer and Gopalan, Anuradha and Chen, Zhenbang and Shaikh, Safa and Carracedo, Arkaitz and Alimonti, Andrea and Nardella, Caterina and Varmeh, Shohreh and Scardino, Peter T and Cordon-Cardo, Carlos and Gerald, William and Pandolfi, Pier Paolo},
    doi = {10.1038/ng.370},
    isbn = {1546-1718 (Electronic)},
    issn = {1061-4036},
    journal = {Nature Genetics},
    number = {5},
    pages = {619--624},
    pmid = {19396168},
    title = {{Aberrant ERG expression cooperates with loss of PTEN to promote cancer progression in the prostate}},
    volume = {41},
    year = {2009}
}

@article{Kron2017,
    author = {Kron, Ken J and Murison, Alexander and Zhou, Stanley and Huang, Vincent and Yamaguchi, Takafumi N and Shiah, Yu-Jia and Fraser, Michael and van der Kwast, Theodorus and Boutros, Paul C and Bristow, Robert G and Lupien, Mathieu},
    doi = {10.1038/ng.3930},
    issn = {1061-4036},
    journal = {Nature Genetics},
    number = {9},
    pages = {1336--1345},
    pmid = {28783165},
    publisher = {Nature Publishing Group},
    title = {{TMPRSS2-ERG fusion co-opts master transcription factors and activates NOTCH signaling in primary prostate cancer}},
    volume = {49},
    year = {2017}
}

@article{Chen2016,
    archivePrefix = {arXiv},
    arxivId = {15334406},
    author = {Chen, Fengju and Zhang, Yiqun and Senbabaoglu, Yasin and Ciriello, Giovanni and Yang, Lixing and Reznik, Ed and Shuch, Brian and Micevic, Goran and {De Velasco}, Guillermo and Shinbrot, Eve and Noble, Michael S. and Lu, Yiling and Covington, Kyle R. and Xi, Liu and Drummond, Jennifer A. and Muzny, Donna and Kang, Hyojin and Lee, Junehawk and Tamboli, Pheroze and Reuter, Victor and Shelley, Carl Simon and Kaipparettu, Benny A. and Bottaro, Donald P. and Godwin, Andrew K. and Gibbs, Richard A. and Getz, Gad and Kucherlapati, Raju and Park, Peter J. and Sander, Chris and Henske, Elizabeth P. and Zhou, Jane H. and Kwiatkowski, David J. and Ho, Thai H. and Choueiri, Toni K. and Hsieh, James J. and Akbani, Rehan and Mills, Gordon B. and Hakimi, A. Ari and Wheeler, David A. and Creighton, Chad J.},
    doi = {10.1016/j.celrep.2016.02.024},
    isbn = {2211-1247 (Electronic)},
    issn = {22111247},
    journal = {Cell Reports},
    number = {10},
    pages = {2476--2489},
    pmid = {26947078},
    title = {{Multilevel Genomics-Based Taxonomy of Renal Cell Carcinoma}},
    volume = {14},
    year = {2016}
}
%eprint = {15334406},

@article{Robertson2017,
    author = {Robertson, A.G. and Shih, J. and Yau, C. and Gibb, E.A. and Oba, J. and Mungall, K.L. and Hess, J.M. and Uzunangelov, V. and Walter, V. and Danilova, L. and Lichtenberg, T.M. and Kucherlapati, M. and Kimes, P.K. and Tang, M. and Penson, A. and Babur, O. and Akbani, R. and Bristow, C.A. and Hoadley, K.A. and Iype, L. and Chang, M.T. and Abdel-Rahman, M.H. and Akbani, R. and Ally, A. and Auman, J.T. and Babur, O. and Balasundaram, M. and Balu, S. and Benz, C. and Beroukhim, R. and Birol, I. and Bodenheimer, T. and Bowen, J. and Bowlby, R. and Bristow, C.A. and Brooks, D. and Carlsen, R. and Cebulla, C.M. and Chang, M.T. and Cherniack, A.D. and Chin, L. and Cho, J. and Chuah, E. and Chudamani, S. and Cibulskis, C. and Cibulskis, K. and Cope, L. and Coupland, S.E. and Danilova, L. and Defreitas, T. and Demchok, J.A. and Desjardins, L. and Dhalla, N. and Esmaeli, B. and Felau, I. and Ferguson, M.L. and Frazer, S. and Gabriel, S.B. and Gastier-Foster, J.M. and Gehlenborg, N. and Gerken, M. and Gershenwald, J.E. and Getz, G. and Gibb, E.A. and Griewank, K.G. and Grimm, E.A. and Hayes, D.N. and Hegde, A.M. and Heiman, D.I. and Helsel, C. and Hess, J.M. and Hoadley, K.A. and Hobensack, S. and Holt, R.A. and Hoyle, A.P. and Hu, X. and Hutter, C.M. and Jager, M.J. and Jefferys, S.R. and Jones, C.D. and Jones, S.J.M. and Kandoth, C. and Kasaian, K. and Kim, J. and Kimes, P.K. and Kucherlapati, M. and Kucherlapati, R. and Lander, E. and Lawrence, M.S. and Lazar, A.J. and Lee, S. and Leraas, K.M. and Lichtenberg, T.M. and Lin, P. and Liu, J. and Liu, W. and Lolla, L. and Lu, Y. and Iype, L. and Ma, Y. and Mahadeshwar, H.S. and Mariani, O. and Marra, M.A. and Mayo, M. and Meier, S. and Meng, S. and Meyerson, M. and Mieczkowski, P.A. and Mills, G.B. and Moore, R.A. and Mose, L.E. and Mungall, A.J. and Mungall, K.L. and Murray, B.A. and Naresh, R. and Noble, M.S. and Oba, J. and Pantazi, A. and Parfenov, M. and Park, P.J. and Parker, J.S. and Penson, A. and Perou, C.M. and Pihl, T. and Pilarski, R. and Protopopov, A. and Radenbaugh, A. and Rai, K. and Ramirez, N.C. and Ren, X. and Reynolds, S.M. and Roach, J. and Robertson, A.G. and Roman-Roman, S. and Roszik, J. and Sadeghi, S. and Saksena, G. and Sastre, X. and Schadendorf, D. and Schein, J.E. and Schoenfield, L. and Schumacher, S.E. and Seidman, J. and Seth, S. and Sethi, G. and Sheth, M. and Shi, Y. and Shields, C. and Shih, J. and Shmulevich, I. and Simons, J.V. and Singh, A.D. and Sipahimalani, P. and Skelly, T. and Sofia, H. and Soloway, M.G. and Song, X. and Stern, M.-H. and Stuart, J. and Sun, Q. and Sun, H. and Tam, A. and Tan, D. and Tang, M. and Tang, J. and Tarnuzzer, R. and Taylor, B.S. and Thiessen, N. and Thorsson, V. and Tse, K. and Uzunangelov, V. and Veluvolu, U. and Verhaak, R.G.W. and Voet, D. and Walter, V. and Wan, Y. and Wang, Z. and Weinstein, J.N. and Wilkerson, M.D. and Williams, M.D. and Wise, L. and Woodman, S.E. and Wong, T. and Wu, Y. and Yang, L. and Yang, L. and Yau, C. and Zenklusen, J.C. and Zhang, J. and Zhang, H. and Zmuda, E. and Cherniack, A.D. and Benz, C. and Mills, G.B. and Verhaak, R.G.W. and Griewank, K.G. and Felau, I. and Zenklusen, J.C. and Gershenwald, J.E. and Schoenfield, L. and Lazar, A.J. and Abdel-Rahman, M.H. and Roman-Roman, S. and Stern, M.-H. and Cebulla, C.M. and Williams, M.D. and Jager, M.J. and Coupland, S.E. and Esmaeli, B. and Kandoth, C. and Woodman, S.E.},
    doi = {10.1016/j.ccell.2017.07.003},
    issn = {18783686},
    journal = {Cancer Cell},
    number = {2},
    pages = {204--220},
    title = {{Integrative Analysis Identifies Four Molecular and Clinical Subsets in Uveal Melanoma}},
    volume = {32},
    year = {2017}
}

@article{Yoshikawa2016,
    author = {Yoshikawa, Yoshie and Emi, Mitsuru and Hashimoto-Tamaoki, Tomoko and Ohmuraya, Masaki and Sato, Ayuko and Tsujimura, Tohru and Hasegawa, Seiki and Nakano, Takashi and Nasu, Masaki and Pastorino, Sandra and Szymiczek, Agata and Bononi, Angela and Tanji, Mika and Pagano, Ian and Gaudino, Giovanni and Napolitano, Andrea and Goparaju, Chandra and Pass, Harvey I and Yang, Haining and Carbone, Michele},
    doi = {10.1073/pnas.1612074113},
    issn = {1091-6490},
    journal = {Proceedings of the National Academy of Sciences of the United States of America},
    number = {47},
    pages = {13432--13437},
    pmid = {27834213},
    title = {{High-density array-CGH with targeted NGS unmask multiple noncontiguous minute deletions on chromosome 3p21 in mesothelioma.}},
    volume = {113},
    year = {2016}
}

@article{Alexandrov2013a,
    author = {Alexandrov, Ludmil B and Nik-Zainal, Serena and Wedge, David C and Aparicio, Samuel a J R and Behjati, Sam and Biankin, Andrew V and Bignell, Graham R and Bolli, Niccol{\`{o}} and Borg, Ake and B{\o}rresen-Dale, Anne-Lise and Boyault, Sandrine and Burkhardt, Birgit and Butler, Adam P and Caldas, Carlos and Davies, Helen R and Desmedt, Christine and Eils, Roland and Eyfj{\"{o}}rd, J{\'{o}}runn Erla and Foekens, John a and Greaves, Mel and Hosoda, Fumie and Hutter, Barbara and Ilicic, Tomislav and Imbeaud, Sandrine and Imielinski, Marcin and Imielinsk, Marcin and J{\"{a}}ger, Natalie and Jones, David T W and Jones, David and Knappskog, Stian and Kool, Marcel and Lakhani, Sunil R and L{\'{o}}pez-Ot{\'{i}}n, Carlos and Martin, Sancha and Munshi, Nikhil C and Nakamura, Hiromi and Northcott, Paul a and Pajic, Marina and Papaemmanuil, Elli and Paradiso, Angelo and Pearson, John V and Puente, Xose S and Raine, Keiran and Ramakrishna, Manasa and Richardson, Andrea L and Richter, Julia and Rosenstiel, Philip and Schlesner, Matthias and Schumacher, Ton N and Span, Paul N and Teague, Jon W and Totoki, Yasushi and Tutt, Andrew N J and Vald{\'{e}}s-Mas, Rafael and van Buuren, Marit M and {van 't Veer}, Laura and Vincent-Salomon, Anne and Waddell, Nicola and Yates, Lucy R and Zucman-Rossi, Jessica and Futreal, P Andrew and McDermott, Ultan and Lichter, Peter and Meyerson, Matthew and Grimmond, Sean M and Siebert, Reiner and Campo, El{\'{i}}as and Shibata, Tatsuhiro and Pfister, Stefan M and Campbell, Peter J and Stratton, Michael R},
    doi = {10.1038/nature12477},
    isbn = {1476-4687 (Electronic)$\backslash$r0028-0836 (Linking)},
    issn = {1476-4687},
    journal = {Nature},
    number = {7463},
    pages = {415--21},
    pmid = {23945592},
    title = {Signatures of mutational processes in human cancer.},
    volume = {500},
    year = {2013}
}

@article{Vogelstein2013,
    author = {Vogelstein, Bert and Papadopoulos, Nickolas and Velculescu, Victor E and Zhou, Shibin and Diaz, Luis a and Kinzler, Kenneth W},
    doi = {10.1126/science.1235122},
    issn = {1095-9203},
    journal = {Science (New York, N.Y.)},
    month = {mar},
    number = {6127},
    pages = {1546--58},
    pmid = {23539594},
    title = {{Cancer genome landscapes.}},
    volume = {339},
    year = {2013}
}

@article{Campbell2017,
	author = {Campbell, Peter J.},
	doi = {10.1016/j.ccell.2017.07.009},
	issn = {18783686},
	journal = {Cancer Cell},
	number = {2},
	pages = {129--130},
	pmid = {28810139},
	publisher = {Elsevier Inc.},
	title = {{Cliques and Schisms of Cancer Genes}},
	volume = {32},
	year = {2017}
}


@article{Vandin2012,
    author = {Vandin, Fabio and Upfal, Eli and Raphael, Benjamin J},
    doi = {10.1101/gr.120477.111},
    issn = {1549-5469},
    journal = {Genome research},
    month = {feb},
    number = {2},
    pages = {375--85},
    pmid = {21653252},
    title = {{De novo discovery of mutated driver pathways in cancer.}},
    volume = {22},
    year = {2012}
}

@article{Miller2011,
    author = {Miller, Christopher A and Settle, Stephen H and Sulman, Erik P and Aldape, Kenneth D and Milosavljevic, Aleksandar},
    doi = {10.1186/1755-8794-4-34},
    isbn = {1755-8794 (Electronic)$\backslash$n1755-8794 (Linking)},
    issn = {1755-8794},
    journal = {BMC medical genomics},
    month = {apr},
    number = {1},
    pages = {34},
    pmid = {21489305},
    title = {{Discovering functional modules by identifying recurrent and mutually exclusive mutational patterns in tumors.}},
    volume = {4},
    year = {2011}
}

@article{Ciriello2012,
    author = {Ciriello, Giovanni and Cerami, Ethan and Sander, Chris and Schultz, Nikolaus},
    doi = {10.1101/gr.125567.111},
    issn = {1549-5469},
    journal = {Genome research},
    month = {feb},
    number = {2},
    pages = {398--406},
    pmid = {21908773},
    title = {{Mutual exclusivity analysis identifies oncogenic network modules.}},
    volume = {22},
    year = {2012}
}

@article{Hristov2017,
    archivePrefix = {arXiv},
    arxivId = {1704.08544},
    author = {Hristov, Borislav H. and Singh, Mona},
    doi = {10.1016/j.cels.2017.09.003},
    isbn = {9783319569697},
    issn = {16113349},
    journal = {Cell Systems},
    number = {3},
    pages = {221--229.e4},
    publisher = {Elsevier Inc.},
    title = {{Network-based coverage of mutational profiles reveals cancer genes}},
    volume = {5},
    year = {2017}
}
%eprint = {1704.08544},

@article{Leiserson2014,
    archivePrefix = {arXiv},
    arxivId = {15334406},
    author = {Leiserson, Mark D M and Vandin, Fabio and Wu, Hsin-Ta and Dobson, Jason R and Eldridge, Jonathan V and Thomas, Jacob L and Papoutsaki, Alexandra and Kim, Younhun and Niu, Beifang and McLellan, Michael and Lawrence, Michael S and Gonzalez-Perez, Abel and Tamborero, David and Cheng, Yuwei and Ryslik, Gregory A and Lopez-Bigas, Nuria and Getz, Gad and Ding, Li and Raphael, Benjamin J},
    doi = {10.1038/ng.3168},
    isbn = {1061-4036},
    issn = {1061-4036},
    journal = {Nature Genetics},
    number = {2},
    pages = {106--114},
    pmid = {25501392},
    title = {{Pan-cancer network analysis identifies combinations of rare somatic mutations across pathways and protein complexes}},
    volume = {47},
    year = {2014}
}
%eprint = {15334406},

@article{Mina2017,
    author = {Mina, Marco and Raynaud, Franck and Tavernari, Daniele and Battistello, Elena and Sungalee, Stephanie and Saghafinia, Sadegh and Laessle, Titouan and Sanchez-Vega, Francisco and Schultz, Nikolaus and Oricchio, Elisa and Ciriello, Giovanni},
    doi = {10.1016/j.ccell.2017.06.010},
    issn = {1878-3686},
    journal = {Cancer cell},
    month = {jul},
    number = {0},
    pages = {723--736},
    pmid = {28756993},
    publisher = {The University of Illinois Press},
    title = {{Conditional Selection of Genomic Alterations Dictates Cancer Evolution and Oncogenic Dependencies.}},
    volume = {29},
    year = {2017}
}

@article{Dao2017,
    archivePrefix = {arXiv},
    arxivId = {1704.08889},
    author = {Dao, Phuong and Kim, Yoo-Ah and Wojtowicz, Damian and Madan, Sanna and Sharan, Roded and Przytycka, Teresa M.},
    doi = {10.1371/journal.pcbi.1005695},
    editor = {Karchin, Rachel},
    isbn = {9783319569697},
    issn = {1553-7358},
    journal = {PLoS computational biology},
    month = {oct},
    number = {10},
    pages = {e1005695},
    pmid = {29023534},
    title = {{BeWith: A Between-Within method to discover relationships between cancer modules via integrated analysis of mutual exclusivity, co-occurrence and functional interactions.}},
    volume = {13},
    year = {2017}
}
%eprint = {1704.08889},

@article{Ulitsky2010,
    author = {Ulitsky, Igor and Krishnamurthy, Akshay and Karp, Richard M. and Shamir, Ron},
    doi = {10.1371/journal.pone.0013367},
    isbn = {2006037544},
    issn = {1932-6203},
    journal = {PloS one},
    month = {oct},
    number = {10},
    pages = {e13367},
    pmid = {20976054},
    title = {{DEGAS: de novo discovery of dysregulated pathways in human diseases.}},
    volume = {5},
    year = {2010}
}


@article{El-KebirK14,
  author    = {Mohammed El{-}Kebir and
               Gunnar W. Klau},
  title     = {Solving the Maximum-Weight Connected Subgraph Problem to Optimality},
  journal   = {CoRR},
  volume    = {abs/1409.5308},
  year      = {2014},
  timestamp = {Wed, 07 Jun 2017 14:42:39 +0200},
  bibsource = {dblp computer science bibliography, http://dblp.org}
}

@inproceedings{bomersbach2016efficient,
  title={An Efficient Branch and Cut Algorithm to Find Frequently Mutated Subnetworks in Cancer},
  author={Bomersbach, Anna and Chiarandini, Marco and Vandin, Fabio},
  booktitle={International Workshop on Algorithms in Bioinformatics},
  pages={27--39},
  year={2016},
  organization={Springer}
}

@inproceedings{loboda2016solving,
  title={Solving generalized maximum-weight connected subgraph problem for network enrichment analysis},
  author={Loboda, Alexander A and Artyomov, Maxim N and Sergushichev, Alexey A},
  booktitle={International Workshop on Algorithms in Bioinformatics},
  pages={210--221},
  year={2016},
  organization={Springer}
}

@inproceedings{garg2005saving,
  title={Saving an epsilon: a 2-approximation for the k-MST problem in graphs},
  author={Garg, Naveen},
  booktitle={Proceedings of the thirty-seventh annual ACM symposium on Theory of computing},
  pages={396--402},
  year={2005},
  organization={ACM}
}

@article{even1975network,
  title={Network flow and testing graph connectivity},
  author={Even, Shimon and Tarjan, R Endre},
  journal={SIAM journal on computing},
  volume={4},
  number={4},
  pages={507--518},
  year={1975},
  publisher={SIAM}
}

@inproceedings{Agrawal1994,
    author = {Agrawal, Rakesh and Srikant, Ramakrishnan},
    title = {Fast Algorithms for Mining Association Rules in Large Databases},
    booktitle = {Proceedings of the 20th International Conference on Very Large Data Bases},
    series = {VLDB '94},
    year = {1994},
    isbn = {1-55860-153-8},
    pages = {487--499},
    numpages = {13},
    acmid = {672836},
    publisher = {Morgan Kaufmann Publishers Inc.},
    address = {San Francisco, CA, USA},
}

@inproceedings{maxwell2014efficiently,
  title={Efficiently enumerating all connected induced subgraphs of a large molecular network},
  author={Maxwell, Sean and Chance, Mark R and Koyut{\"u}rk, Mehmet},
  booktitle={International Conference on Algorithms for Computational Biology},
  pages={171--182},
  year={2014},
  organization={Springer}
}

@article{Rosner1983,
    author = {Rosner, Bernard},
    journal = {Technometrics)},
    number = {2},
    pages = {165--172},
    title = {{Percentage Points for a Generalized ESD Many-Outlier Procedure}},
    volume = {25},
    year = {1983}
}

@article{kim2015memcover,
  title={MEMCover: integrated analysis of mutual exclusivity and functional network reveals dysregulated pathways across multiple cancer types},
  author={Kim, Yoo-Ah and Cho, Dong-Yeon and Dao, Phuong and Przytycka, Teresa M},
  journal={Bioinformatics},
  volume={31},
  number={12},
  pages={i284--i292},
  year={2015},
  publisher={Oxford University Press}
}

@inproceedings{kim2013module,
  title={MODULE COVER--A NEW APPROACH TO GENOTYPE-PHENOTYPE STUDIES},
  author={Kim, Yoo-Ah and Salari, Raheleh and Wuchty, Stefan and Przytycka, Teresa M},
  booktitle={Pacific Symposium on Biocomputing. Pacific Symposium on Biocomputing},
  pages={135},
  year={2013},
  organization={NIH Public Access}
}


@article{vandin2011algorithms,
  title={Algorithms for detecting significantly mutated pathways in cancer},
  author={Vandin, Fabio and Upfal, Eli and Raphael, Benjamin J},
  journal={Journal of Computational Biology},
  volume={18},
  number={3},
  pages={507--522},
  year={2011},
  publisher={Mary Ann Liebert, Inc. 140 Huguenot Street, 3rd Floor New Rochelle, NY 10801 USA}
}

@article{dyer1985complexity,
  title={On the complexity of partitioning graphs into connected subgraphs},
  author={Dyer, Martin E and Frieze, Alan M},
  journal={Discrete Applied Mathematics},
  volume={10},
  number={2},
  pages={139--153},
  year={1985},
  publisher={Elsevier}
}

%These are the citations used by p-value accession
@inproceedings{zaccaria2017copy,
  title={The Copy-Number Tree Mixture Deconvolution Problem and Applications to Multi-sample Bulk Sequencing Tumor Data},
  author={Zaccaria, Simone and El-Kebir, Mohammed and Klau, Gunnar W and Raphael, Benjamin J},
  booktitle={International Conference on Research in Computational Molecular Biology},
  pages={318--335},
  year={2017},
  organization={Springer}
}

@article{chowdhury2014algorithms,
  title={Algorithms to model single gene, single chromosome, and whole genome copy number changes jointly in tumor phylogenetics},
  author={Chowdhury, Salim Akhter and Shackney, Stanley E and Heselmeyer-Haddad, Kerstin and Ried, Thomas and Sch{\"a}ffer, Alejandro A and Schwartz, Russell},
  journal={PLoS computational biology},
  volume={10},
  number={7},
  pages={e1003740},
  year={2014},
  publisher={Public Library of Science}
}

@article{schwarz2014phylogenetic,
  title={Phylogenetic quantification of intra-tumour heterogeneity},
  author={Schwarz, Roland F and Trinh, Anne and Sipos, Botond and Brenton, James D and Goldman, Nick and Markowetz, Florian},
  journal={PLoS computational biology},
  volume={10},
  number={4},
  pages={e1003535},
  year={2014},
  publisher={Public Library of Science}
}

@inproceedings{el2016copy,
  title={Copy-number evolution problems: complexity and algorithms},
  author={El-Kebir, Mohammed and Raphael, Benjamin J and Shamir, Ron and Sharan, Roded and Zaccaria, Simone and Zehavi, Meirav and Zeira, Ron},
  booktitle={International Workshop on Algorithms in Bioinformatics},
  pages={137--149},
  year={2016},
  organization={Springer}
}

@inproceedings{cormode2000communication,
  title={Communication complexity of document exchange},
  author={Cormode, Graham and Paterson, Mike and Sahinalp, S{\"u}leyman Cenk and Vishkin, Uzi},
  booktitle={Proceedings of the eleventh annual ACM-SIAM symposium on Discrete algorithms},
  pages={197--206},
  year={2000},
  organization={Society for Industrial and Applied Mathematics}
}

@inproceedings{muthukrishnan2000approximate,
  title={Approximate nearest neighbors and sequence comparison with block operations},
  author={Muthukrishnan, S and Sahinalp, S{\"u}leyman Cenk},
  booktitle={Proceedings of the thirty-second annual ACM symposium on Theory of computing},
  pages={416--424},
  year={2000},
  organization={ACM}
}

@article{Curtis2012,
    author = {Curtis, Christina and Shah, Sohrab P and Chin, Suet-Feung and Turashvili, Gulisa and Rueda, Oscar M and Dunning, Mark J and Speed, Doug and Lynch, Andy G and Samarajiwa, Shamith and Yuan, Yinyin and Gr{\"{a}}f, Stefan and Ha, Gavin and Haffari, Gholamreza and Bashashati, Ali and Russell, Roslin and McKinney, Steven and Langer{\o}d, Anita and Green, Andrew and Provenzano, Elena and Wishart, Gordon and Pinder, Sarah and Watson, Peter and Markowetz, Florian and Murphy, Leigh and Ellis, Ian and Purushotham, Arnie and B{\o}rresen-Dale, Anne-Lise and Brenton, James D and Tavar{\'{e}}, Simon and Caldas, Carlos and Aparicio, Samuel},
    doi = {10.1038/nature10983},
    issn = {1476-4687},
    journal = {Nature},
    month = {jun},
    number = {7403},
    pages = {346--52},
    pmid = {22522925},
    title = {{The genomic and transcriptomic architecture of 2,000 breast tumours reveals novel subgroups.}},
    volume = {486},
    year = {2012}
}

@article{Cerami2012,
	author = {Cerami, Ethan and Gao, Jianjiong and Dogrusoz, Ugur and Gross, Benjamin E. and Sumer, Selcuk Onur and Aksoy, B{\"u}lent Arman and Jacobsen, Anders and Byrne, Caitlin J. and Heuer, Michael L. and Larsson, Erik and Antipin, Yevgeniy and Reva, Boris and Goldberg, Arthur P. and Sander, Chris and Schultz, Nikolaus},
	title = {The cBio Cancer Genomics Portal: An Open Platform for Exploring Multidimensional Cancer Genomics Data},
	volume = {2},
	number = {5},
	pages = {401--404},
	year = {2012},
	doi = {10.1158/2159-8290.CD-12-0095},
	publisher = {American Association for Cancer Research},
	issn = {2159-8274},
	journal = {Cancer Discovery}
}

@incollection{leung2009anti,
  title={Anti-monotone constraints},
  author={Leung, Carson Kai-Sang},
  booktitle={Encyclopedia of Database Systems},
  pages={98--98},
  year={2009},
  publisher={Springer}
}

@article {PCAWG,
	author = {Campbell, Peter J. and Getz, Gad and Stuart, Joshua M. and Korbel, Jan O. and Stein, Lincoln D. and ,},
	title = {Pan-cancer analysis of whole genomes},
	year = {2017},
	doi = {10.1101/162784},
	publisher = {Cold Spring Harbor Laboratory},
	journal = {bioRxiv}
}

@article{TCGACOAD2012,
    author = {{Cancer Genome Atlas Network}},
    doi = {10.1038/nature11252},
    issn = {1476-4687},
    journal = {Nature},
    month = {jul},
    number = {7407},
    pages = {330--7},
    pmid = {22810696},
    publisher = {Nature Publishing Group},
    title = {{Comprehensive molecular characterization of human colon and rectal cancer.}},
    volume = {487},
    year = {2012}
}

@article{TCGAGBM2008,
	author = {{The Cancer Genome Atlas Research Network}},
	doi = {10.1038/nature07385},
	issn = {1476-4687},
	journal = {Nature},
	month = oct,
	number = {7216},
	pages = {1061--8},
	pmid = {18772890},
	title = {{Comprehensive genomic characterization defines human glioblastoma genes and core pathways.}},
	volume = {455},
	year = {2008}
}

@article{TCGABRAC2012a,
    author = {{The Cancer Genome Atlas Research Network}},
    doi = {10.1038/nature11412},
    isbn = {1476-4687 (Electronic)$\backslash$r0028-0836 (Linking)},
    issn = {0028-0836},
    journal = {Nature},
    month = oct,
    number = {7418},
    pages = {61--70},
    pmid = {23000897},
    title = {{Comprehensive molecular portraits of human breast tumours}},
    volume = {490},
    year = {2012}
}

@article{Tebbutt2013,
    author = {Tebbutt, Niall and Pedersen, Mikkel W and Johns, Terrance G},
    doi = {10.1038/nrc3559},
    isbn = {1474-1768 (Electronic)$\backslash$r1474-175X (Linking)},
    issn = {1474-1768},
    journal = {Nature reviews. Cancer},
    month = {sep},
    number = {9},
    pages = {663--73},
    pmid = {23949426},
    publisher = {Nature Publishing Group},
    title = {{Targeting the ERBB family in cancer: couples therapy.}},
    volume = {13},
    year = {2013}
}


@article{Mamlouk2017,
    archivePrefix = {arXiv},
    arxivId = {1406.7250},
    author = {Mamlouk, Soulafa and Childs, Liam Harold and Aust, Daniela and Heim, Daniel and Melching, Friederike and Oliveira, Cristiano and Wolf, Thomas and Durek, Pawel and Schumacher, Dirk and Bl{\"{a}}ker, Hendrik and von Winterfeld, Moritz and Gastl, Bastian and M{\"{o}}hr, Kerstin and Menne, Andrea and Zeugner, Silke and Redmer, Torben and Lenze, Dido and Tierling, Sascha and M{\"{o}}bs, Markus and Weichert, Wilko and Folprecht, Gunnar and Blanc, Eric and Beule, Dieter and Sch{\"{a}}fer, Reinhold and Morkel, Markus and Klauschen, Frederick and Leser, Ulf and Sers, Christine},
    doi = {10.1038/ncomms14093},
    eprint = {1406.7250},
    isbn = {2041-1723 (Electronic)$\backslash$r2041-1723 (Linking)},
    issn = {2041-1723},
    journal = {Nature communications},
    month = {jan},
    pages = {14093},
    pmid = {28120820},
    title = {{DNA copy number changes define spatial patterns of heterogeneity in colorectal cancer.}},
    volume = {8},
    year = {2017}
}

@article{Bower2017,
    author = {Bower, Jacquelyn J. and Vance, Leah D. and Psioda, Matthew and Smith-Roe, Stephanie L. and Simpson, Dennis A. and Ibrahim, Joseph G. and Hoadley, Katherine A. and Perou, Charles M. and Kaufmann, William K.},
    doi = {10.1038/s41523-017-0009-7},
    issn = {2374-4677},
    journal = {npj Breast Cancer},
    keywords = {com,nature,npjbcancer},
    number = {1},
    pages = {9},
    pmid = {28649649},
    publisher = {Springer US},
    title = {{Patterns of cell cycle checkpoint deregulation associated with intrinsic molecular subtypes of human breast cancer cells}},
    volume = {3},
    year = {2017}
}

@article{Szklarczyk2014,
  doi = {10.1093/nar/gku1003},
  year  = {2014},
  month = {oct},
  publisher = {Oxford University Press ({OUP})},
  volume = {43},
  number = {D1},
  pages = {D447--D452},
  author = {Damian Szklarczyk and Andrea Franceschini and Stefan Wyder and Kristoffer Forslund and Davide Heller and Jaime Huerta-Cepas and Milan Simonovic and Alexander Roth and Alberto Santos and Kalliopi P. Tsafou and Michael Kuhn and Peer Bork and Lars J. Jensen and Christian von~Mering},
  title = {{STRING} v10: protein{\textendash}protein interaction networks,  integrated over the tree of life},
  journal = {Nucleic Acids Research}
}

@article{Beer2002,
    author = {Beer, David G and Kardia, Sharon L R and Huang, Chiang-Ching and Giordano, Thomas J and Levin, Albert M and Misek, David E and Lin, Lin and Chen, Guoan and Gharib, Tarek G and Thomas, Dafydd G and Lizyness, Michelle L and Kuick, Rork and Hayasaka, Satoru and Taylor, Jeremy M G and Iannettoni, Mark D and Orringer, Mark B and Hanash, Samir},
    doi = {10.1038/nm733},
    isbn = {1078-8956 (Print)$\backslash$r1078-8956 (Linking)},
    issn = {1078-8956},
    journal = {Nature medicine},
    month = {aug},
    number = {8},
    pages = {816--24},
    pmid = {12118244},
    title = {{Gene-expression profiles predict survival of patients with lung adenocarcinoma.}},
    volume = {8},
    year = {2002}
}

@article{Subramanian2005,
    author = {Subramanian, Aravind and Tamayo, Pablo and Mootha, Vamsi K and Mukherjee, Sayan and Ebert, Benjamin L and Gillette, Michael A and Paulovich, Amanda and Pomeroy, Scott L and Golub, Todd R and Lander, Eric S and Mesirov, Jill P},
    doi = {10.1073/pnas.0506580102},
    issn = {0027-8424},
    journal = {Proceedings of the National Academy of Sciences of the United States of America},
    month = {oct},
    number = {43},
    pages = {15545--50},
    pmid = {16199517},
    title = {{Gene set enrichment analysis: a knowledge-based approach for interpreting genome-wide expression profiles.}},
    volume = {102},
    year = {2005}
}

@article{Szklarczyk2015,
    author = {Szklarczyk, Damian and Franceschini, Andrea and Wyder, Stefan and Forslund, Kristoffer and Heller, Davide and Huerta-Cepas, Jaime and Simonovic, Milan and Roth, Alexander and Santos, Alberto and Tsafou, Kalliopi P. and Kuhn, Michael and Bork, Peer and Jensen, Lars J. and von Mering, Christian}, 
    title = {STRING v10: protein–protein interaction networks, integrated over the tree of life},
    volume = {43}, 
    number = {D1}, 
    pages = {D447-D452}, 
    year = {2015}, 
    doi = {10.1093/nar/gku1003}, 
    journal = {Nucleic Acids Research} 
}

@article{Prasad2009,
    author = {{Keshava Prasad}, T. S. and Goel, Renu and Kandasamy, Kumaran and Keerthikumar, Shivakumar and Kumar, Sameer and Mathivanan, Suresh and Telikicherla, Deepthi and Raju, Rajesh and Shafreen, Beema and Venugopal, Abhilash and Balakrishnan, Lavanya and Marimuthu, Arivusudar and Banerjee, Sutopa and Somanathan, Devi S. and Sebastian, Aimy and Rani, Sandhya and Ray, Somak and {Harrys Kishore}, C. J. and Kanth, Sashi and Ahmed, Mukhtar and Kashyap, Manoj K. and Mohmood, Riaz and Ramachandra, Y. L and Krishna, V. and Rahiman, B. Abdul and Mohan, Sujatha and Ranganathan, Prathibha and Ramabadran, Subhashri and Chaerkady, Raghothama and Pandey, Akhilesh},
    doi = {10.1093/nar/gkn892},
    isbn = {1362-4962 (Electronic)$\backslash$r0305-1048 (Linking)},
    issn = {1362-4962},
    journal = {Nucleic acids research},
    month = {jan},
    number = {Database issue},
    pages = {D767--72},
    pmid = {18988627},
    title = {{Human Protein Reference Database--2009 update.}},
    volume = {37},
    year = {2009}
}

@article{Fabregat2018,
    author = {Fabregat, Antonio and Jupe, Steven and Matthews, Lisa and Sidiropoulos, Konstantinos and Gillespie, Marc and Garapati, Phani and Haw, Robin and Jassal, Bijay and Korninger, Florian and May, Bruce and Milacic, Marija and Roca, Corina Duenas and Rothfels, Karen and Sevilla, Cristoffer and Shamovsky, Veronica and Shorser, Solomon and Varusai, Thawfeek and Viteri, Guilherme and Weiser, Joel and Wu, Guanming and Stein, Lincoln and Hermjakob, Henning and D'Eustachio, Peter},
    doi = {10.1093/nar/gkx1132},
    issn = {1362-4962},
    journal = {Nucleic acids research},
    month = {jan},
    number = {D1},
    pages = {D649--D655},
    pmid = {29145629},
    title = {{The Reactome Pathway Knowledgebase.}},
    volume = {46},
    year = {2018}
}

@article{minuti_met_2015,
	title = {{MET} deregulation in breast cancer},
	volume = {3},
	issn = {2305-5839},
	doi = {10.3978/j.issn.2305-5839.2015.06.22},
	number = {13},
	urldate = {2018-04-10},
	journal = {Annals of Translational Medicine},
	author = {Minuti, Gabriele and Landi, Lorenza},
	month = aug,
	year = {2015},
	pmid = {26366398},
	pmcid = {PMC4543340},
}

@article{fernandez-medarde_ras_2011,
	title = {Ras in {Cancer} and {Developmental} {Diseases}},
	volume = {2},
	issn = {1947-6019},
	doi = {10.1177/1947601911411084},
	number = {3},
	urldate = {2018-04-10},
	journal = {Genes \& Cancer},
	author = {Fern\'andez-Medarde, Alberto and Santos, Eugenio},
	month = mar,
	year = {2011},
	pmid = {21779504},
	pmcid = {PMC3128640},
	pages = {344--358},
}

@article{johnson_molecular_2005,
	title = {Molecular stop signs: regulation of cell-cycle arrest by {C}/{EBP} transcription factors},
	volume = {118},
	issn = {0021-9533},
	shorttitle = {Molecular stop signs},
	doi = {10.1242/jcs.02459},
	language = {eng},
	number = {Pt 12},
	journal = {Journal of Cell Science},
	author = {Johnson, Peter F.},
	month = jun,
	year = {2005},
	pmid = {15944395},
	pages = {2545--2555}
}

@article{mehner_tumor_2014,
	title = {Tumor cell-produced matrix metalloproteinase 9 ({MMP}-9) drives malignant progression and metastasis of basal-like triple negative breast cancer},
	volume = {5},
	issn = {1949-2553},
	number = {9},
	urldate = {2018-04-10},
	journal = {Oncotarget},
	author = {Mehner, Christine and Hockla, Alexandra and Miller, Erin and Ran, Sophia and Radisky, Derek C. and Radisky, Evette S.},
	month = may,
	year = {2014},
	pmid = {24811362},
	pmcid = {PMC4058041},
	pages = {2736--2749},
}

@article{Carvallo17092010,
    author = {Carvallo, Loreto and Muñoz, Rosana and Bustos, Francisco and Escobedo, Noelia and Carrasco, Héctor and Olivares, Gonzalo and Larraín, Juan}, 
    title = {Non-canonical Wnt Signaling Induces Ubiquitination and Degradation of Syndecan4},
    volume = {285}, 
    number = {38}, 
    pages = {29546-29555}, 
    year = {2010}, 
    doi = {10.1074/jbc.M110.155812}, 
    journal = {Journal of Biological Chemistry} 
}

@article{montanaro_nucleolus_2008,
	title = {Nucleolus, {Ribosomes}, and {Cancer}},
	volume = {173},
	issn = {0002-9440},
	doi = {10.2353/ajpath.2008.070752},
	number = {2},
	urldate = {2018-04-10},
	journal = {The American Journal of Pathology},
	author = {Montanaro, Lorenzo and Trer\'e, Davide and Derenzini, Massimo},
	month = aug,
	year = {2008},
	pmid = {18583314},
	pmcid = {PMC2475768},
	pages = {301--310},
}

@article{pelletier_ribosome_2018,
	title = {Ribosome biogenesis in cancer: new players and therapeutic avenues},
	volume = {18},
	issn = {1474-1768},
	shorttitle = {Ribosome biogenesis in cancer},
	doi = {10.1038/nrc.2017.104},
	language = {eng},
	number = {1},
	journal = {Nature Reviews. Cancer},
	author = {Pelletier, Joffrey and Thomas, George and Volarevi\'c, Siniša},
	month = jan,
	year = {2018},
	pmid = {29192214},
	pages = {51--63}
}

@article{Perou2000,
    author = {Perou, C M and S{\o}rlie, T and Eisen, M B and van de Rijn, M and Jeffrey, S S and Rees, C A and Pollack, J R and Ross, D T and Johnsen, H and Akslen, L A and Fluge, O and Pergamenschikov, A and Williams, C and Zhu, S X and L{\o}nning, P E and B{\o}rresen-Dale, A L and Brown, P O and Botstein, D},
    doi = {10.1038/35021093},
    issn = {0028-0836},
    journal = {Nature},
    month = {aug},
    number = {6797},
    pages = {747--52},
    pmid = {10963602},
    title = {Molecular portraits of human breast tumours.},
    volume = {406},
    year = {2000}
}

@article{alcaraz2012efficient,
  title={Efficient key pathway mining: combining networks and OMICS data},
  author={Alcaraz, Nicolas and Friedrich, Tobias and K{\"o}tzing, Timo and Krohmer, Anton and M{\"u}ller, Joachim and Pauling, Josch and Baumbach, Jan},
  journal={Integrative Biology},
  volume={4},
  number={7},
  pages={756--764},
  year={2012},
  publisher={Royal Society of Chemistry}
}

@article{Spalinger2018,
    author = {Spalinger, Marianne R. and Manzini, Roberto and Hering, Larissa and Riggs, Julianne B. and Gottier, Claudia and Lang, Silvia and Atrott, Kirstin and Fettelschoss, Antonia and Olomski, Florian and K{\"{u}}ndig, Thomas M. and Fried, Michael and McCole, Declan F. and Rogler, Gerhard and Scharl, Michael},
    doi = {10.1016/j.celrep.2018.01.052},
    issn = {2211-1247},
    journal = {Cell reports},
    month = {feb},
    number = {7},
    pages = {1835--1848},
    pmid = {29444435},
    title = {{PTPN2 Regulates Inflammasome Activation and Controls Onset of Intestinal Inflammation and Colon Cancer.}},
    volume = {22},  
    year = {2018}
}

@article{Visconti2016,
    author = {Visconti, Roberta and {Della Monica}, Rosa and Grieco, Domenico},
    doi = {10.1186/s13046-016-0433-9},
    isbn = {1304601604339},
    issn = {1756-9966},
    journal = {Journal of experimental {\&} clinical cancer research : CR},
    month = {sep},
    number = {1},
    pages = {153},
    pmid = {27670139},
    publisher = {Journal of Experimental {\&} Clinical Cancer Research},
    title = {{Cell cycle checkpoint in cancer: a therapeutically targetable double-edged sword.}},
    volume = {35},
    year = {2016}
}

@article{Brennan2013,
    author = {Brennan, Cameron W and Verhaak, Roel G W and McKenna, Aaron and Campos, Benito and Noushmehr, Houtan and Salama, Sofie R and Zheng, Siyuan and Chakravarty, Debyani and Sanborn, J Zachary and Berman, Samuel H and Beroukhim, Rameen and Bernard, Brady and Wu, Chang-Jiun and Genovese, Giannicola and Shmulevich, Ilya and Barnholtz-Sloan, Jill and Zou, Lihua and Vegesna, Rahulsimham and Shukla, Sachet a and Ciriello, Giovanni and Yung, W K and Zhang, Wei and Sougnez, Carrie and Mikkelsen, Tom and Aldape, Kenneth and Bigner, Darell D and {Van Meir}, Erwin G and Prados, Michael and Sloan, Andrew and Black, Keith L and Eschbacher, Jennifer and Finocchiaro, Gaetano and Friedman, William and Andrews, David W and Guha, Abhijit and Iacocca, Mary and O'Neill, Brian P and Foltz, Greg and Myers, Jerome and Weisenberger, Daniel J and Penny, Robert and Kucherlapati, Raju and Perou, Charles M and Hayes, D Neil and Gibbs, Richard and Marra, Marco and Mills, Gordon B and Lander, Eric and Spellman, Paul and Wilson, Richard and Sander, Chris and Weinstein, John and Meyerson, Matthew and Gabriel, Stacey and Laird, Peter W and Haussler, David and Getz, Gad and Chin, Lynda and {TCGA Research Network}},
    doi = {10.1016/j.cell.2013.09.034},
    issn = {1097-4172},
    journal = {Cell},
    month = {oct},
    number = {2},
    pages = {462--77},
    pmid = {24120142},
    title = {{The somatic genomic landscape of glioblastoma.}},
    volume = {155},
    year = {2013}
}

@article{Kotlyar2015,
    title={Integrated interactions database: tissue-specific view of the human and model organism interactomes}, volume={44}, url={http://dx.doi.org/10.1093/nar/gkv1115}, DOI={10.1093/nar/gkv1115},
    number={D1},
    journal={Nucleic Acids Research},
    publisher={Oxford University Press (OUP)}, author={Kotlyar, Max and Pastrello, Chiara and Sheahan, Nicholas and Jurisica, Igor},
    year={2015},
    month={Oct},
    pages={D536–D541}
} 

@article{Basha2016,
    title={The TissueNet v.2 database: A quantitative view of protein-protein interactions across human tissues}, volume={45}, url={http://dx.doi.org/10.1093/nar/gkw1088}, DOI={10.1093/nar/gkw1088},
    number={D1},
    journal={Nucleic Acids Research},
    publisher={Oxford University Press (OUP)}, author={Basha, Omer and Barshir, Ruth and Sharon, Moran and Lerman, Eugene and Kirson, Binyamin F. and Hekselman, Idan and Yeger-Lotem, Esti},
    year={2016},
    month={Nov},
    pages={D427–D431}
}

@article{Schneider2017,
    author = {Schneider, Günter and Schmidt-Supprian, Marc and Rad, Roland and Saur, Dieter},
    doi = {10.1038/nrc.2017.5},
    journal = {Nature Reviews Cancer},
    month = {mar},
    number = {4},
    pages = {239--253},
    pmid = {28256574},
    title = {{Tissue-specific tumorigenesis: context matters}},
    volume = {17},
    year = {2017}
}
