# Supplementary material for: Combinatorial Detection of Conserved Alteration Patterns for Identifying Cancer Subnetworks
Source: Gigascience. 2019 Apr 11;8(4):giz024. doi: 10.1093/gigascience/giz024 (PMC6458499; doi:10.1093/gigascience/giz024)
Supplement: Supplemental Files [file giz024_supplemental_files.zip › sup.tex]

\documentclass[11pt]{article}
\usepackage[utf8]{inputenc}
\usepackage{graphicx}
\usepackage[margin=1in]{geometry}
\usepackage{color}
\usepackage{url}
\usepackage{comment}
\usepackage{booktabs}
\usepackage{multirow}
\usepackage[labelfont=bf, labelsep=period]{caption}
%\usepackage{sidecap}
\usepackage{lscape}

\begin{comment}
\definecolor{codegreen}{rgb}{0,0.4,0}
\definecolor{codegray}{rgb}{0.5,0.5,0.5}
\definecolor{codepurple}{rgb}{0.58,0,0.82}
\definecolor{backcolor}{rgb}{0.98,0.98,0.98}
\definecolor{amp}{RGB}{227, 26, 28}
\definecolor{snv}{RGB}{51, 160, 44}
\definecolor{del}{RGB}{31, 120, 180}
\definecolor{exprout}{RGB}{253, 191, 111}
\lstdefinestyle{codestyle}{
  backgroundcolor=\color{backcolor},
  commentstyle=\color{codegray},
  keywordstyle=\color{codegreen},
  numberstyle=\tiny\color{codegray},
  stringstyle=\color{codepurple},
  basicstyle=\footnotesize,
  breakatwhitespace=false,         
  breaklines=true,                 
  captionpos=b,                    
  keepspaces=true,                 
  %numbers=left,                    
  numbersep=5pt,                  
  showspaces=false,                
  showstringspaces=false,
  showtabs=false,                  
  tabsize=2
}
\lstset{style=codestyle}
\end{comment}

\begin{document}
\begin{centering}
\section*{cd-CAP: Supplementary Materials}
~~~
\end{centering}

\section{Data description}
\subsection{Data Sets}
The TCGA datasets were downloaded in February 2017 from the National Cancer Institute-Genomic Data Commons 
NCI-GDC (\url{https://portal.gdc.cancer.gov/}).

\subsection{Interaction networks}
We used (i) STRING version 10 \cite{Szklarczyk2015} protein-interaction network 
which contains high confidence functional protein-protein interactions (PPI). 
Self-loops and interactions with missing HGNC symbols were discarded and 
interaction scores were normalized (divided by $1000$) to obtain a reliability score in the range $[0,1]$. 
Only high confidence interactions with combined score of $0.9$ or greater were selected. 
We also repeated our experiments using the (ii) STRING network with only experimentally verified edges,
(iii) Human Protein Reference Database (HPRD) version 9 \cite{Prasad2009}, 
as well as (iv) REACTOME version 2015 \cite{Fabregat2018} PPI networks.
%color{black}

\section{Supplemental Results}
\subsection{Distinguishing Between Different Alteration Events Contributes to the Survival Analysis}
In order to demonstrate that our formulation (in this subsection we call it ``multi-color") provides an advantage over a simpler approach which treats all different alteration events the same -- genes are considered either altered or not, regardless of the type of alteration (``single-color"), we have computed subnetworks via both of the formulations in TCGA GBM, COAD and BRCA cohorts. We then compared the resulting plots of subnetworks' association with patient survival outcome in high and low risk groups, as explained in the methods section of the paper.
%Since the search space is much larger when there is no distinction among colors, the depth parameter ''t'' had to be increased from what we used in the main results section in order to allow computation of the results in a reasonable amount of time. The same value of ''t'' was then used for multi-color formulation. This has lead to an issue in BRCA cohort, where we ended up detecting the same network with both formulations because only expression outlier events were recurrent at such high depth, and thus we could only detect single-color subnetworks. The following values of ''t'' were used: 88 for COAD, 160 for GBM, 230 for complete BRCA cohort, 95 for Basal subtype, 42 for LumA subtype and 50 for LumB subtype. As explained, in BRCA cohort and its subtypes we detected identical subnetworks with both formulations, and are omitting those plots from the following figure.

Supplementary Figure~\ref{fig:sup_figure_colorModeComparison} shows Kaplan-Meier plots of survival probability for high and low risk groups of patients in COAD, GBM and the four BRCA subtype datasets (Basal, Luminal A, Luminal B), using STRING v10.5 interaction network. Multi-color approach achieves better separation of the curves for the two groups than the single-color approach in all datasets except Luminal B, in which both approaches detect the same subnetwork and achieve same results.

%\captionsetup[figure]{font=scriptsize,labelfont=scriptsize}


\bibliographystyle{naturemag}
\bibliography{reference}

%Reason we have removed this part: now that we have 4 different subnetworks, and it is only from STRING 10.
%\begin{figure}[!hp]
%\centering
%\includegraphics[width=0.9\linewidth]{Images/sup_figure1.png}
%\caption{}
%\label{fig:sup_figure_colordist}
%\end{figure}

%\begin{figure}[!hp]
%\centering
%\includegraphics[width=0.9\linewidth]{Images/sup_figure2.png}
%\caption{}
%\label{fig:sup_figure_colordist_brca}
%\end{figure}

\newpage
\captionsetup[table]{name={Supplementary Table}}
\captionsetup[figure]{name={Supplementary Figure}}
\section{Supplementary Tables and Figures}
\begin{table}[h]
\caption{$5$ subnetworks identified by cd-CAP in multi-subnetwork mode for each cancer type: respective columns below depict the subnetwork size, depth, and the number of nodes in the subnetwork with copy number amplification (AMP), expression increase (EXP-UP) or decrease (EXP-DOWN).}
\begin{center}
\begin{tabular}{@{}ccccccc@{}}
\hline
%\scriptsize{
\textbf{Cancer} & \textbf{Network\#} & \textbf{Size} & \textbf{Depth} & \textbf{AMP} & \textbf{EXP-UP} & \textbf{EXP-DOWN} \\
\hline
                    & 1           & 6             & 206            & 1            & 5                & 0                  \\
                    & 2           & 11            & 152            & 6            & 5                & 0                  \\
COAD                & 3           & 12            & 137            & 7            & 3                & 2                  \\
                    & 4           & 15            & 149            & 11           & 1                & 3                  \\
                    & 5           & 15            & 223            & 2            & 10               & 3                  \\
\hline
                    & 1           & 4             & 72             & 4            & 0                & 0                  \\
                    & 2           & 4             & 69             & 4            & 0                & 0                  \\
GBM                 & 3           & 9             & 67             & 9            & 0                & 0                  \\
                    & 4           & 16            & 70             & 1            & 15               & 0                  \\
                    & 5           & 36            & 96             & 1            & 32               & 3                  \\
\hline
                    & 1           & 8             & 164            & 7            & 0                & 1                  \\
                    & 2           & 10            & 332            & 1            & 9                & 0                  \\
BRCA                & 3           & 11            & 360            & 1            & 10               & 0                  \\
                    & 4           & 15            & 313            & 1            & 14               & 0                  \\
                    & 5           & 15            & 335            & 1            & 14               & 0                  \\                 
\hline
%\multicolumn{7}{p{.3\textwidth}}{
%\scriptsize{AMP: Number of nodes with copy number amplification;
%        EXP-UP: Number of upregulated expression outlier nodes;
%        EXP-DOWN: Number of downregulated expression outlier nodes}}
%}
\end{tabular}
\end{center}
\label{tab:multinetproperties}
\end{table}

\begin{landscape}
\begin{figure}
\centering
\caption{Kaplan-Meier plot showing the association of the subnetworks with patients’ clinical outcome  (High Risk vs Low Risk patients), on TCGA datasets and STRING v10.5 network. The left side shows single-color formulation plots, and the right column using the multi-color formulation. The multi-color formulation achieves better separation of the curves in all datasets except LumB.}
\includegraphics[width=0.95\linewidth]{Images/supplementalFigureComparison.png}
\label{fig:sup_figure_colorModeComparison}
\end{figure}
\end{landscape}

\begin{figure}[htbp]
\centering
\includegraphics[width=\linewidth]{Images/stringv105e1com900.png}
\includegraphics[width=\linewidth]{Images/stringv105e1com900colorful.png}
\caption{A comprehensive view of the size of maximum subnetworks (identified through the MCSI formulation,
both without and with the colorful constraint), 
and the number of such maximum subnetworks obtained from STRING 10 PPI network with experimentally verified edges,  
as a function of input network depth $t$, in each of the four TCGA datasets.
The horizontal axis denotes the depth (number of patients) of the network.
For the blue plot, the vertical axis (right) denotes the maximum possible network size (in terms of the number of nodes)
and thus it is strictly non-increasing by definition.
For the plots with different colors, the vertical axis (left) denotes the number of distinct networks with network size
equal to the indicated by the blue plot.
As can be seen, the red plots depict networks where all nodes have a copy number gain, the yellow plots depict
networks where all nodes are expression outliers and purple plots depict colorful networks (with at least two
distinct colors).}
\label{fig:sup_figure_STRING}
\end{figure}

\begin{figure}[htbp]
\centering
\includegraphics[width=\linewidth]{Images/hprd.png}
\includegraphics[width=\linewidth]{Images/hprdcolorful.png}
\caption{A comprehensive view of the size of maximum subnetworks (identified through the MCSI formulation,
both without and with the colorful constraint), 
and the number of such maximum subnetworks obtained from HPRD PPI network,  
as a function of input network depth $t$, in each of the four TCGA datasets.
The horizontal axis denotes the depth (number of patients) of the network.
For the blue plot, the vertical axis (right) denotes the maximum possible network size (in terms of the number of nodes)
and thus it is strictly non-increasing by definition.
For the plots with different colors, the vertical axis (left) denotes the number of distinct networks with network size
equal to the indicated by the blue plot.
As can be seen, the red plots depict networks where all nodes have a copy number gain, the yellow plots depict
networks where all nodes are expression outliers and purple plots depict colorful networks (with at least two
distinct colors).}
\label{fig:sup_figure_HPRD}
\end{figure}

\begin{figure}[htbp]
\centering
\includegraphics[width=\linewidth]{Images/reactome.png}
\includegraphics[width=\linewidth]{Images/reactomecolorful.png}
\caption{A comprehensive view of the size of maximum subnetworks (identified through the MCSI formulation,
both without and with the colorful constraint), 
and the number of such maximum subnetworks obtained from REACTOME PPI network,  
as a function of input network depth $t$, in each of the four TCGA datasets.
The horizontal axis denotes the depth (number of patients) of the network.
For the blue plot, the vertical axis (right) denotes the maximum possible network size (in terms of the number of nodes)
and thus it is strictly non-increasing by definition.
For the plots with different colors, the vertical axis (left) denotes the number of distinct networks with network size
equal to the indicated by the blue plot.
As can be seen, the red plots depict networks where all nodes have a copy number gain, the yellow plots depict
networks where all nodes are expression outliers and purple plots depict colorful networks (with at least two
distinct colors).}
\label{fig:sup_figure_REACTOME}
\end{figure}

\begin{figure}[htbp]
\centering
\includegraphics[width=\linewidth]{Images/compare.png}
\caption{Similarity between the candidate subnetworks (of size 3-15) identified by cd-CAP with different 
PPI networks as input. Each square unit corresponds to the similarity (i.e., number of overlap nodes with the same color,
normalized by subnetwork size) between two maximum subnetworks of the same size (x-axis) but from different
protein interaction networks (STRING, STRING with only experimentally verified edges, HPRD and REACTOME),
with the exception of grey color, indicating a subnetwork of that size was not selected based on the filtering
process described in Section 3.1 for one of the two protein interaction networks. Compared with the subnetworks 
obtained from TCGA COAD dataset, those from BRCA dataset (in particular, the Luminal B subtype) exhibit more node-overlaps, 
even though the node (gene) sets of the four input PPI networks are much different.}
\label{fig:sup_figure_SUBNETWORK_SIMILARITY}
\end{figure}


%--- FIGURE: PVALUE ---% 
\begin{figure*}[htb]
\centering
\includegraphics[width=6in]{Images/figure_5.png}
%\caption[Empirical p-value estimates for the maximum size subnetworks identified by cd-CAP.]
\caption{A typical network size distribution for the maximum size subnetworks identified by cd-CAP in 1000 permutation tests with selected range of depth $t$ (notice that we do not differentiate the cases where cd-CAP return a subnetwork of size 0, 1 or 2).
Compared with the subnetworks observed in real mutation profiles, 
those identified by cd-CAP in permutation tests 
(with similar or identical $t$ values) were much smaller.
}
\label{fig:pvalue}
\end{figure*}
%--- FIGURE ---%

\begin{table}[ht]
\caption{Empirical p-value estimates (including the maximum and minimum largest subnetwork sizes obtained in 1000 permutation tests) for the 41 maximum-sized subnetworks identified by cd-CAP shwon in Figure 2.
Compared with the subnetworks observed in real mutation profiles, those identified by cd-CAP in permutation tests 
(with identical $t$ values) were much smaller, 
implying a p-value of $<0.001$ for each of the colored subnetworks presented in Figure 2.}
\small
\begin{center}
\begin{tabular}{cccccc}
\hline
\textbf{~Dataset~} & \textbf{~Depth~} & \textbf{~Size~} & \textbf{Max Size Simulated} & \textbf{Minmax Size Simulated} & \textbf{~p-value~} \\
\hline
COAD & $t=283$ & 4 & $\leq 2$ & $\leq 2$ & $<0.001$ \\
COAD & $t=234$ & 6 & 3 & $\leq 2$ & $<0.001$ \\
COAD & $t=224$ & 7 & 3 & $\leq 2$ & $<0.001$ \\
COAD & $t=163$ & 9 & 5 & 4 & $<0.001$ \\
COAD & $t=161$ & 12 & 5 & 4 & $<0.001$ \\
COAD & $t=159$ & 15 & 5 & 4 & $<0.001$ \\
COAD & $t=156$ & 18 & 5 & 4 & $<0.001$ \\
COAD & $t=153$ & 22 & 6 & 4 & $<0.001$ \\
COAD & $t=149$ & 27 & 6 & 4 & $<0.001$ \\
COAD & $t=147$ & 30 & 6 & 4 & $<0.001$ \\ \hline
GBM & $t=167$ & 11 & $\leq 2$ & $\leq 2$ & $<0.001$ \\
GBM & $t=165$ & 20 & $\leq 2$ & $\leq 2$ & $<0.001$ \\
GBM & $t=164$ & 27 & $\leq 2$ & $\leq 2$ & $<0.001$ \\
GBM & $t=163$ & 30 & $\leq 2$ & $\leq 2$ & $<0.001$ \\ \hline
LumA & $t=301$ & 3 & $\leq 2$ & $\leq 2$ & $<0.001$ \\
LumA & $t=259$ & 4 & $\leq 2$ & $\leq 2$ & $<0.001$ \\
LumA & $t=178$ & 5 & $\leq 2$ & $\leq 2$ & $<0.001$ \\
LumA & $t=120$ & 6 & 4 & 3 & $<0.001$ \\ 
LumA & $t=103$ & 7 & 4 & 3 & $<0.001$ \\
LumA & $t=90$ & 8 & 4 & 3 & $<0.001$ \\
LumA & $t=60$ & 10 & 5 & 4 & $<0.001$ \\
LumA & $t=57$ & 11 & 5 & 4 & $<0.001$ \\
LumA & $t=56$ & 15 & 5 & 4 & $<0.001$ \\
LumA & $t=51$ & 28 & 6 & 4 & $<0.001$ \\
LumA & $t=50$ & 33 & 6 & 4 & $<0.001$ \\
LumA & $t=49$ & 40 & 6 & 4 & $<0.001$ \\
LumA & $t=48$ & 46 & 6 & 4 & $<0.001$ \\ \hline
LumB & $t=170$ & 3 & $\leq 2$ & $\leq 2$ & $<0.001$ \\
LumB & $t=159$ & 4 & $\leq 2$ & $\leq 2$ & $<0.001$ \\
LumB & $t=143$ & 5 & $\leq 2$ & $\leq 2$ & $<0.001$ \\
LumB & $t=136$ & 6 & $\leq 2$ & $\leq 2$ & $<0.001$ \\ 
LumB & $t=131$ & 7 & $\leq 2$ & $\leq 2$ & $<0.001$ \\
LumB & $t=124$ & 8 & $\leq 2$ & $\leq 2$ & $<0.001$ \\
LumB & $t=115$ & 9 & $\leq 2$ & $\leq 2$ & $<0.001$ \\
LumB & $t=109$ & 10 & $\leq 2$ & $\leq 2$ & $<0.001$ \\
LumB & $t=104$ & 11 & 3 & $\leq 2$ & $<0.001$ \\
LumB & $t=99$ & 12 & 3 & $\leq 2$ & $<0.001$ \\
LumB & $t=94$ & 13 & 3 & $\leq 2$ & $<0.001$ \\
LumB & $t=90$ & 14 & 3 & $\leq 2$ & $<0.001$ \\
LumB & $t=83$ & 16 & 3 & $\leq 2$ & $<0.001$ \\
LumB & $t=80$ & 17 & 3 & $\leq 2$ & $<0.001$ \\
LumB & $t=77$ & 18 & 3 & $\leq 2$ & $<0.001$ \\
LumB & $t=70$ & 20 & 4 & 3 & $<0.001$ \\ \hline
\end{tabular}
\end{center}
\label{tab:pvalue}
\end{table}

\begin{table}[ht]
\caption{Empirical p-value estimates (including the maximum and minimum largest subnetwork sizes obtained in 1000 permutation tests) for the 28 maximum-sized subnetworks identified by cd-CAP in the STRING v10 (high confidence edges only, out of 104 in all PPI networks) PPI network, shwon in Figure 3A-D.
Compared with the subnetworks observed in real mutation profiles, those identified by cd-CAP in permutation tests 
(with identical $t$ values) were much smaller, 
implying a p-value of $<0.001$ for each of the colored subnetworks presented in Figure 3A-D.}
\begin{center}
\begin{tabular}{cccccc}
\hline
\textbf{~Dataset~} & \textbf{~Depth~} & \textbf{~Size~} & \textbf{Max Size Simulated} & \textbf{Minmax Size Simulated} & \textbf{~p-value~} \\
\hline
COAD & $t=177$ & 3 &  &  & $<0.001$ \\
COAD & $t=172$ & 3 &  &  & $<0.001$ \\
COAD & $t=171$ & 5 &  &  & $<0.001$ \\
COAD & $t=167$ & 6 &  &  & $<0.001$ \\
COAD & $t=160$ & 10 & $\leq 2$ & $\leq 2$ & $<0.001$ \\
COAD & $t=158$ & 13 &  &  & $<0.001$ \\
COAD & $t=156$ & 16 &  &  & $<0.001$ \\
COAD & $t=153$ & 19 &  &  & $<0.001$ \\
COAD & $t=146$ & 28 &  &  & $<0.001$ \\ \hline
GBM & $t=75$ & 9 & \multirow{2}{*}{$\leq 2$} & \multirow{2}{*}{$\leq 2$} & $<0.001$ \\
GBM & $t=74$ & 53 &  &  & $<0.001$ \\ \hline
LumA & $t=79$ & 3 &  &  & $<0.001$ \\
LumA & $t=74$ & 4 &  &  & $<0.001$ \\
LumA & $t=68$ & 5 &  &  & $<0.001$ \\
LumA & $t=62$ & 6 & $\leq 2$ & $\leq 2$ & $<0.001$ \\
LumA & $t=60$ & 7 &  &  & $<0.001$ \\
LumA & $t=55$ & 12 &  &  & $<0.001$ \\
LumA & $t=54$ & 16 &  &  & $<0.001$ \\ \hline
LumB & $t=91$ & 3 & \multirow{10}{*}{$\leq 2$} & \multirow{10}{*}{$\leq 2$} & $<0.001$ \\
LumB & $t=87$ & 4 &  &  & $<0.001$ \\
LumB & $t=85$ & 5 &  &  & $<0.001$ \\
LumB & $t=76$ & 8 &  &  & $<0.001$ \\
LumB & $t=74$ & 9 &  &  & $<0.001$ \\
LumB & $t=72$ & 10 &  &  & $<0.001$ \\
LumB & $t=68$ & 12 &  &  & $<0.001$ \\
LumB & $t=65$ & 14 &  &  & $<0.001$ \\
LumB & $t=62$ & 15 &  &  & $<0.001$ \\
LumB & $t=60$ & 16 &  &  & $<0.001$ \\ \hline
\end{tabular}
\end{center}
\label{tab:pvalue_colorful}
\end{table}

\begin{comment}
\section{Unsupervised separation of different cancer type/subtypes}
\begin{table}[htbb]
\centering
\begin{tabular*}{0.95\linewidth}{llll}
\toprule
Network~~~ & MIX & Samples from: mean; std & Num nodes overlap: mean \\
 sizes & $t$ / 2178~~~ & (BRCA/GBM/COAD) & (BRCA/GBM/COAD) \\
\midrule
5 & \colorbox{exprout}{619 (1)} & 459.0 / 154.0 / 6.0; 0.0 / 0.0 / 0.0 & 4.0 / - / 0.0 \\
  & \colorbox{exprout}{564 (9)} & 428.3 / 149.4 / 3.1; 13.2 / 8.2 / 4.1 & 3.6 / - / 0.0 \\
6 & \colorbox{exprout}{563 (1)} & 409.0 / 154.0 / 0.0; 0.0 / 0.0 / 0.0 & 4.9 / - / 0.0 \\
  & \colorbox{exprout}{513 (22)} & 375.3 / 147.2 / 1.2; 17.0 / 14.0 / 2.0 & 4.3 / - / 0.0 \\
7 & \colorbox{exprout}{512 (1)} & 358.0 / 154.0 / 0.0; 0.0 / 0.0 / 0.0 & 5.3 / - / 0.0 \\
  & \colorbox{exprout}{471 (50)} & 333.4 / 146.0 / 0.5; 16.4 / 14.5 / 1.2 & 4.8 / - / 0.0 \\
8 & \colorbox{exprout}{470 (1)} & 332.0 / 138.0 / 0.0; 0.0 / 0.0 / 0.0 & 6.3 / - / 0.0 \\
  & \colorbox{exprout}{442 (67)} & 303.2 / 145.7 / 0.1; 13.7 / 12.5/ 0.5 & 5.5 / - / 0.0 \\
9 & \colorbox{exprout}{441 (1)} & 287.0 / 154.0 / 0.0; 0.0 / 0.0 / 0.0 & 6.3 / - / 0.0 \\
  & \colorbox{exprout}{414 (191)} & 274.0 / 145.8 / 0.1; 11.9 / 11.1 / 0.3 & 5.9 / - / 0.0 \\
10 & \colorbox{exprout}{413 (2)} & 269.5 / 143.5 / 0.0; 14.8 / 14.8 / 0.0 & 7.0 / - / 0.0 \\
   & \colorbox{exprout}{398 (164)} & 255.6 / 147.1 / 0.0; 10.0 / 9.0 / 0.0 & 6.3 / - / 0.0 \\
11 & \colorbox{exprout}{397 (1)} & 243.0 / 154.0 / 0.0; 0.0 / 0.0 / 0.0 & 7.0 / 1.0 / - \\
   & \colorbox{exprout}{382 (186)} & 240.3 / 145.6 / 0.0; 9.5 / 9.2 / 0.0 & 6.8 / 0.7 / - \\
12 & \colorbox{exprout}{381 (3)} & 227.7 / 153.3 / 0.0; 0.6 / 0.6 / 0.0 & 7.4 / - / 0.0 \\
   & \colorbox{exprout}{371 (84)} & 228.8 / 145.2 / 0.0; 9.5 / 9.4 / 0.0 & 7.5 / - / 0.0 \\
\bottomrule
\end{tabular*}
%\caption{}
%\label{}
\end{table}

\begin{table}[htbb]
\centering
\begin{tabular*}{\linewidth}{llll}
\toprule
Network sizes~~ & MIX colorful~~~~~~ & Samples from & Avg num nodes overlap \\
 & $t$ / 2178 & (BRCA/GBM/COAD)~~~~~~ & (BRCA/GBM/COAD) \\
\midrule
5 & 232 (1) & 220.0 / 7.0 / 5.0; 0.0 / 0.0 / 0.0 & 4.2 / - / 0.0 \\
  & 215 (6) & 210.5 / 7.0 / 3.8; 5.4 / 0.0 / 1.5 & 4.0 / - / 0.0 \\
6 & 214 (1) & 205.0 / 7.0 / 2.0; 0.0 / 0.0 / 0.0 & 5.0 / - / 0.0 \\
  & 199 (11) & 195.5 / 7.0 / 2.1; 4.5 / 0.0 / 0.9 & 4.7 / - / 0.0 \\
7 & 198 (2) & 189.5 / 7.0 / 1.5; 0.7 / 0.0 / 0.7 & 5.8 / - / 0.0 \\
  & 187 (15) & 182.9 / 6.9 / 1.3; 3.6 / 0.5 / 1.0 & 5.5 / - / 0.0 \\
8 & 186 (1) & 178.0 / 7.0 / 1.0; 0.0 / 0.0 / 0.0 & 6.6 / - / - \\
  & 181 (6) & 150.7 / 6.5 / 26.0; 60.6 / 1.2 / 61.7 & 5.4 / - / - \\
9 & 180 (1) & 26.0 / 4.0 / 150.0; 0.0 / 0.0 / 0.0 & 0.0 / - / - \\
  & 177 (3) & 25.0 / 4.0 / 149.7; 1.0 / 0.0 / 0.6 & 0.0 / - / - \\
10 & 176 (1) & 24.0 / 4.0 / 148.0; 0.0 / 0.0 / 0.0 & 0.0 / 0.0 / 4.0 \\
   & 172 (4) & 20.5 / 2.5 / 150.0; 2.4 / 1.7 / 1.8 & 0.0 / 0.0 / 3.8 \\
11 & 171 (1) & 19.0 / 1.0 / 151.0; 0.0 / 0.0 / 0.0 & 0.0 / - / 4.0 \\
   & 169 (6) & 17.5 / 2.0 / 149.8; 1.4 / 1.5 / 2.4 & 0.0 / - / 5.2 \\
12 & 168 (1) & 17.0 / 1.0 / 150.0; 0.0 / 0.0 / 0.0 & 0.0 / - / - \\
   & 167 (2) & 16.5 / 2.5 / 149.0; 1.4 / 2.1 / 1.4 & 0.0 / - / - \\
\bottomrule
\end{tabular*}
%\caption{}
%\label{}
\end{table}

\begin{table}[htbb]
\centering
\begin{tabular*}{\linewidth}{llll}
\toprule
Network & BRCA & Samples from: mean; std & Num nodes overlap: mean \\
 sizes & $t$ / 1105 & (LumA/LumB/Her2/Basal) & (LumA/LumB/Her2/Basal) \\
\midrule
5 & \colorbox{exprout}{459 (1)} & 59.0 / 140.0 / 50.0 / 118.0; 0.0 / 0.0 / 0.0 / 0.0 & 0.0 / 3.8 / 4.2 / 2.7 \\
  & \colorbox{exprout}{417 (12)} & 44.8 / 135.8 / 45.9 / 119.1; 9.0 / 4.5 / 2.2 / 4.8 & 0.0 / 3.4 / 3.4 / 2.8 \\
6 & \colorbox{exprout}{416 (1)} & 37.0 / 136.0 / 45.0 / 115.0; 0.0 / 0.0 / 0.0 / 0.0 & 0.0 / 5.2 / 4.7 / 3.6 \\
  & \colorbox{exprout}{382 (16)} & 34.2 / 125.0 / 42.8 / 114.4; 5.7 / 5.4 / 2.3 / 3.9 & 0.0 / 4.2 / 4.2 / 3.6 \\
7 & \colorbox{exprout}{381 (1)} & 26.0 / 123.0 / 40.0 / 113.0; 0.0 / 0.0 / 0.0 / 0.0 & 0.0 / 5.4 / 5.0 / 4.8 \\
  & \colorbox{exprout}{351 (27)} & 25.3 / 111.8 / 39.3 / 111.8; 3.8 / 6.7 / 1.8 / 4.4 & 0.0 / 5.0 / 4.8 / 4.2 \\
8 & \colorbox{exprout}{350 (1)} & 21.0 / 115.0 / 39.0 / 110.0; 0.0 / 0.0 / 0.0 / 0.0 & 0.0 / 6.4 / 6.1 / 5.0 \\
  & \colorbox{exprout}{328 (37)} & 20.4 / 103.7 / 36.8 / 109.3; 2.7 / 4.9 / 1.2 / 3.4 & 0.0 / 5.5 / 5.3 / 4.8 \\
9 & \colorbox{exprout}{327 (1)} & 18.0 / 99.0 / 36.0 / 108.0; 0.0 / 0.0 / 0.0 / 0.0 & 0.0 / 6.1 / 5.8 / 6.4 \\
  & \colorbox{exprout}{311 (23)} & 16.7 / 95.7 / 34.7 / 108.1; 2.0 / 3.8 / 1.1 / 1.4 & 0.0 / 6.1 / 6.0 / 6.0 \\
10 & \colorbox{exprout}{310 (1)} & 15.0 / 96.0 / 35.0 / 107.0; 0.0 / 0.0 / 0.0 / 0.0 & 0.0 / 7.1 / 7.0 / 6.6 \\
   & \colorbox{exprout}{295 (25)} & 14.2 / 89.4 / 32.8 / 105.6; 1.9 / 3.0 / 0.8 / 2.5 & 0.0 / 6.5 / 6.6 / 6.6 \\
11 & \colorbox{exprout}{294 (1)} & 14.0 / 87.0 / 32.0 / 106.0; 0.0 / 0.0 / 0.0 / 0.0 & 0.0 / 7.1 / 8.1 / 7.9 \\
   & \colorbox{exprout}{279 (30)} & 11.8 / 83.2 / 30.5 / 103.4; 1.3 / 3.5 / 1.1 / 2.2 & 0.0 / 6.6 / 7.7 / 7.3 \\
12 & \colorbox{exprout}{278 (1)} & 12.0 / 82.0 / 29.0 / 103.0; 0.0 / 0.0 / 0.0 / 0.0 & - / 7.5 / 9.7 / 8.6 \\
   & \colorbox{exprout}{263 (40)} & 9.8 / 78.8 / 28.9 / 100.3; 1.3 / 3.7 / 1.3 / 3.2 & - / 7.4 / 9.3 / 8.2 \\
\bottomrule
\end{tabular*}
%\caption{}
%\label{}
\end{table}

\begin{table}[htbb]
\centering
\begin{tabular*}{\linewidth}{llll}
\toprule
Network & BRCA & Samples from: mean; std & Num nodes overlap: mean \\
 sizes & $t$ / 1105 & (LumA/LumB/Her2/Basal) & (LumA/LumB/Her2/Basal) \\
\midrule
5 & 220 (1) & 30.0 / 80.0 / 18.0 / 57.0; 0.0 / 0.0 / 0.0 / 0.0 & 0.0 / 3.0 / 1.1 / - \\
  & 206 (5) & 27.2 / 78.6 / 17.2 / 55.6; 2.2 / 2.6 / 0.4 / 0.9 & 0.0 / 2.8 / 1.4 / - \\
6 & 205 (1) & 25.0 / 75.0 / 17.0 / 55.0; 0.0 / 0.0 / 0.0 / 0.0 & 0.0 / 3.5 / 2.0 / - \\
  & 191 (11) & 20.3 / 75.2 / 16.3 / 53.3; 4.0 / 2.3 / 0.8 / 2.6 & 0.0 / 3.2 / 1.5 / - \\
7 & 190 (1) & 21.0 / 72.0 / 16.0 / 53.0; 0.0 / 0.0 / 0.0 / 0.0 & 0.0 / 4.3 / 3.0 / 4.0 \\
  & 179 (15) & 15.3 / 71.2 / 15.1 / 52.3; 3.7 / 3.3 / 0.9 / 2.8 & 0.0 / 4.3 / 2.8 / 3.7 \\
8 & 178 (1) & 16.0 / 71.0 / 16.0 / 48.0; 0.0 / 0.0 / 0.0 / 0.0 & 0.0 / 5.3 / 2.5 / 4.0 \\
  & 168 (28) & 11.3 / 67.1 / 13.6 / 51.2; 2.3 / 4.0 / 0.9 / 2.5 & 0.0 / 4.9 / 2.3 / 4.3 \\
9 & 167 (1) & 9.0 / 66.0 / 13.0 / 52.0; 0.0 / 0.0 / 0.0 / 0.0 & - / 5.2 / 3.0 / 5.7 \\
  & 159 (43) & 9.5 / 62.6 / 12.4 / 49.7; 7.1 / 6.3 / 1.4 / 4.3 & - / 5.1 / 2.7 / 4.9 \\
10 & 158 (3) & 7.0 / 65.3 / 12.3 / 48.0; 0.0 / 2.5 / 0.6 / 1.7 & 0.0 / 6.9 / 3.5 / 5.3 \\
   & 152 (43) & 9.1 / 59.4 / 11.6 / 47.4; 9.5 / 7.4 / 1.5 / 5.4 & 0.0 / 6.0 / 3.2 / 5.2 \\
11 & 151 (1) & 6.0 / 61.0 / 11.0 / 49.0; 0.0 / 0.0 / 0.0 / 0.0 & - / 7.3 / 4.5 / - \\
   & 146 (30) & 10.5 / 56.1 / 10.7 / 44.1; 14.1 / 9.3 / 1.8 / 9.4 & - / 6.7 / 4.0 / - \\
12 & 145 (1) & 5.0 / 61.0 / 11.0 / 45.0; 0.0 / 0.0 / 0.0 / 0.0 & 0.0 / 8.6 / 4.3 / 6.0 \\
   & 144 (4) & 29.2 / 47.2 / 8.8 / 26.5; 27.4 / 13.1 / 3.2 / 22.5 & 0.0 / 4.2 / 2.2 / 3.2 \\
\bottomrule
\end{tabular*}
%\caption{}
%\label{}
\end{table}
\end{comment}

\end{document}
